# Supplementary material for: Protective Effects of Plum on Liver and Gut Injury in Metabolic Dysfunction-Associated Fatty Liver Disease
Source: Nutrients. 2024 Nov 1;16(21):3760. doi: 10.3390/nu16213760 (PMC11548136; doi:10.3390/nu16213760)
Supplement: Supplementary file 1 [file nutrients-16-03760-s001.zip]

Archive with 1 entries (1 files):
- nutrients-3277694-supplementary.pdf
